# Supplementary material for: Multi-omics combined with MALDI mass spectroscopy imaging reveals the mechanisms of biosynthesis of characteristic compounds in Tetrastigma hemsleyanum Diels et Gilg
Source: Front Plant Sci. 2024 Jan 9;14:1294804. doi: 10.3389/fpls.2023.1294804 (PMC10803607; doi:10.3389/fpls.2023.1294804)
Supplement: Supplementary file 2 [file Table_1.xlsx]

## Sheet: Table S1
No.	Label	m/z	Formula	Adduct Ion	Matrix	Polarity	Average signal intensities
							CT	VC
1	Malic acid	133.014	C4H6O5	M-H	1,5-DAN	Negative	63.604	17.245
2	Salicylic acid	137.024	C7H6O3	M-H	1,5-DAN	Negative	236.687	82.5
3	Protocatechuic acid	192.99	C7H6O4	M+K	CHCA	Positive	206.597	17.795
4	Caffeic acid	219.006	C9H8O4	M+K	CHCA	Positive	653.735	77.555
5	Quinic acid	231.027	C7H12O6	M+K	CHCA	Positive	4795.25	826.353
6	Daidzein	255.065	C15H10O4	M+H	CHCA	Positive	2640.24	525.194
7	Apigenin	271.06	C15H10O5	M+H	CHCA	Positive	1605.95	489.234
8	Biochanin A	285.076	C16H12O5	M+H	CHCA	Positive	1250.52	224.167
9	Kaempferol	287.055	C15H10O6	M+H	CHCA	Positive	4086.01	2227.47
10	Catethin	329.043	C15H14O6	M+K	CHCA	Positive	1508.92	389.373
11	Kaempferide	301.071	C16H12O6	M+H	CHCA	Positive	2960.45	868.755
12	Quercetin	303.05	C15H10O7	M+H	CHCA	Positive	7954.94	5260.17
13	Protocatechuic acid hexoside	317.087	C13H16O9	M+H	CHCA	Positive	1333.73	254.545
14	Coumaroylquinic acid	361.089	C16H18O8	M+Na	CHCA	Positive	2361.95	625.65
15	Caffeoylquinic acid	393.241	C21H38O4	M+K	CHCA	Positive	1229.19	152.333
16	Kaempferol-3-rhamnoside	455.116	C18H24O12	M+Na	CHCA	Positive	1809.59	1055.44
17	Kaempferol-3-O-glucopyranoside	487.064	C21H20O11	M+K	CHCA	Positive	2033.29	430.664
18	Catechin-α- glucoside	491.096	C21H24O11	M+K	CHCA	Positive	1388.01	418.076
19	Apigenin-7-rhamnoside	485.105	C22H22O11	M+Na	CHCA	Positive	1733.6	748.672
20	Quercetin-3-O-glucoside	503.059	C21H2O012	M+K	CHCA	Positive	1925.68	533.015
21	Procyanidin B1	617.106	C30H26O12	M+K	CHCA	Positive	999.61	143.223
22	Kaempferol-3-sambubioside	619.106	C26H28O15	M+K	CHCA	Positive	1074.19	227.518
23	Rutin	633.143	C27H30O16	M+Na	CHCA	Positive	964.482	240.715
24	Isorhamnetin-3-rutinoside	647.158	C28H32O16	M+Na	CHCA	Positive	808.687	348.038
25	Kaempferol-3-(2’’-apiofuranosyl)glucopyranoside -7- rhamnopyranoside	749.19	C32H38O19	M+Na	CHCA	Positive	362.216	833.407
26	Robinin	779.18	C33H40O19	M+K	CHCA	Positive	390.692	41.822
